# Supplementary material for: Differences between Two Groups of Burmese Vipers (Viperidae: Azemiops) in the Proteomic Profiles, Immunoreactivity and Biochemical Functions of Their Venoms
Source: Toxins (Basel). 2022 Aug 22;14(8):572. doi: 10.3390/toxins14080572 (PMC9416478; doi:10.3390/toxins14080572)
Supplement: Supplementary file 1 [file toxins-14-00572-s001.zip]

Archive with 3 entries (3 files):
- toxins-1852458-supplementary-Table S1 and S2.pdf
- toxins-1852458-supplementary-Table S3.xlsx
- toxins-1852458-supplementary-Table S4 and S5.xlsx
