# Supplementary material for: Differences between Two Groups of Burmese Vipers (Viperidae: Azemiops) in the Proteomic Profiles, Immunoreactivity and Biochemical Functions of Their Venoms
Source: Toxins (Basel). 2022 Aug 22;14(8):572. doi: 10.3390/toxins14080572 (PMC9416478; doi:10.3390/toxins14080572)
Supplement: Supplementary file 1 [file toxins-14-00572-s001.zip › toxins-1852458-supplementary-Table S3.xlsx]

## Sheet: Table S3
	Table S3. A simplified description of chromatographic and proteomic profiles of venoms from two Burmese viper groups.
	Sichuan Azemiops feae					Zhejiang Azemiops feae
	Peaks	Retention time (min)	Relative abundance (%)	Protein family		Peaks	Retention time (min)	Relative abundance (%)	Protein family
	1	27.35	2.16469	CNP		1	26.1833	0.221912	NGF
	2	30.2167	1.12349	CNP		2	27.4167	0.240258	NGF
	3	33.1167	1.21139	CNP		3	30.6833	1.81173	CNP
	4	34.3333	0.0980063	CNP		4	32.8833	0.705584	CNP
	5	35.45	2.07243	CNP		5	35.4833	0.387815	CNP
	6	37.7167	2.40321	CNP		6	36.9	1.48505	CNP
	7	39.3	7.41001	CNP		7	38.4167	0.593983	CNP
	8	46.55	36.5219	PLA2		8	39.2167	3.65583	CNP
	9	54.2333	0.390445	PLA2, CRISP		9	40.7667	2.33395	PLA2
	10	61.4667	0.662208	SVMP, PLA2, CNP		10	43.2167	0.891246	PLA2
	11	65.2167	1.10669	NGF, PLA2		11	46.5333	34.9958	PLA2
	12	66.6667	0.46275	NGF		12	53.8833	0.226587	SVMP
	13	67.6833	0.598342	SVMP, NGF		13	56.95	0.100163	PLA2
	14	73.1167	0.211037	SVMP, CRISP, NGF, PLA2		14	64.7333	2.23375	PLA2
	15	74.4	5.78612	CRISP, PLA2		15	65.55	1.45294	NGF, PLA2
	16	76.15	1.1438	SVSP, PLA2		16	67.0333	0.0671614	NGF
	17	77.0333	2.35266	SVSP, PLA2		17	69.25	0.271519	PLA2
	18	79.95	6.02168	SVSP, PLA2		18	73.2667	0.208928	PLA2
	19	82.3	7.7413	PLA2		19	75.0333	8.82566	CRISP, PLA2
	20	83.0333	6.12206	SVSP, PLA2		20	76.0167	2.02964	SVSP, PLA2
	21	84.7833	1.36134	SVSP		21	76.6833	3.50818	SVSP, PLA2
	22	91.6167	1.97272	CRISP, PLA2		22	79.0333	1.22987	SVSP, PLA2
	23	96.1667	4.15619	LAAO		23	80.15	2.60483	SVSP
	24	98.5	1.12923	HA		24	81.9	12.0031	PLA2
	25	99.5333	1.242	SVMP		25	82.8833	5.56415	PLA2
	26	103.383	3.08698	LAAO, SVMP, PLB, CRISP, PLA2		26	85.6833	1.35897	SVSP, PLA2
	27	109.633	0.575736	SVMP		27	87.6667	1.11757	PLA2
	28	115.7	0.408511	SVMP		28	92.85	3.64283	LAAO
	29	124.067	0.141089	LAAO		29	97.8667	2.40953	SVMP, HA
	30	133.3	0.321956	LAAO		30	99.7667	0.503476	SVMP
						31	102.6	2.31313	SVMP
						32	113.483	1.00483	SVMP
