# Supplementary material for: Differences between Two Groups of Burmese Vipers (Viperidae: Azemiops) in the Proteomic Profiles, Immunoreactivity and Biochemical Functions of Their Venoms
Source: Toxins (Basel). 2022 Aug 22;14(8):572. doi: 10.3390/toxins14080572 (PMC9416478; doi:10.3390/toxins14080572)
Supplement: Supplementary file 1 [file toxins-14-00572-s001.zip › toxins-1852458-supplementary-Table S4 and S5.xlsx]

## Sheet: Table S4
	Table S4. Assignment of the protein bands from Sichuan Azemiops feae venom cross-reacted or expressed a high abundance but could not cross-reacted with Gloydius brevicaudus antivenom to protein families by nESI-MS/MS.
	Molecular mass	Accession	Protein family	Score	Area Sample	#Peptides	#Unique	#Spec Sample 2	Avg. Mass	Description	Peptide	Unique	Peptide score	Mass	Length	ppm	m/z	z	RT	Area Sample 2	Start	End	PTM	AScore	Found By
	66 kDa	BAN82140	LAAO	177.68	23196000	7	2	13	58087	l-amino acid oxidase [Ovophis okinavensis]	K.DPGLLKYPVKPSEEGK.S	Y	85.27	1755.94	16	3	586.32	3	13.27	23196000	154	169			PEAKS DB
		X2L4E2	LAAO	167.77	808530	8	1	16	56349	RecName: Full=L-amino acid oxidase; Short=LAAO; Short=LAO; Flags: Precursor	K.SGLRAATDVNR.A	Y	43	1158.61	11	2.8	580.312	2	9.28	808530	483	493			PEAKS DB
		ACE73575	CRISP	110.7	5911900	3	3	4	24743	cysteine-rich seceretory protein Da-CRPa partial [Deinagkistrodon acutus]	R.SVNPTASNMLK.M	Y	61.35	1160.59	11	2.9	581.3	2	12.39	1694200	28	38			PEAKS DB
											SVDFDSESPR.K	Y	59.71	1137.49	10	2.5	569.753	2	12	2345600	1	10			PEAKS DB
											K.M(+15.99)EWYPEAAANAER.W	Y	58.48	1552.66	13	3.9	777.338	2	15.22	975140	39	51	Oxidation (M)	M1:Oxidation (M):1000.00	PEAKS DB
											K.MEWYPEAAANAER.W	Y	51.75	1536.67	13	5	769.342	2	16.64	896980	39	51			PEAKS DB
		XP_015672050	VF	105.23	2952300	3	3	4	184746	venom factor [Protobothrops mucrosquamatus]	R.GAGQNLVTMTLR.I	Y	61.78	1259.67	12	3.6	630.84	2	16.72	1124200	499	510			PEAKS DB
											K.ILVEAHGDNAPK.Q	Y	52.92	1262.66	12	4.3	421.895	3	9.9	1246800	41	52			PEAKS DB
											R.EYVLPSFEVR.L	Y	50.96	1237.63	10	5.1	619.825	2	18.55	581260	219	228			PEAKS DB
		X2JCV5	LAAO	102.26	16109000	3	1	4	58557	RecName: Full=L-amino acid oxidase; AltName: Full=CC-LAAO; Short=LAO; Flags: Precursor	R.NDQEGWYANLGPMR.L	Y	45.19	1649.73	14	2.7	825.869	2	18.3	16109000	95	108			PEAKS DB
		XP_015667388	Aminopeptidase	95.4	2628800	3	3	3	110689	aminopeptidase N [Protobothrops mucrosquamatus]	K.TLFQQFGR.S	Y	58.48	995.519	8	1.4	498.765	2	16.54	705590	896	903			PEAKS DB
											R.ALEQALER.T	Y	45.62	928.498	8	2.8	465.256	2	12	1367400	946	953			PEAKS DB
											R.SAVYC(+57.02)SAIR.T	Y	42.31	1025.5	9	1.8	513.754	2	11.82	555790	804	812	Carbamidomethylation	C5:Carbamidomethylation:1000.00	PEAKS DB
		JAV50314	HA	86.2	3889300	2	2	3	52314	Hyaluronidase [Agkistrodon contortrix contortrix]	K.DYMNGPLGR.Y	Y	60.05	1021.47	9	5.7	511.741	2	14.42	636660	345	353			PEAKS DB
											K.DYM(+15.99)NGPLGR.Y	Y	57.06	1037.46	9	2.2	519.736	2	12	2292900	345	353	Oxidation (M)	M3:Oxidation (M):1000.00	PEAKS DB
											K.VKDYMNGPLGR.Y	Y	52.3	1248.63	11	3	625.321	2	13	959790	343	353			PEAKS DB
	54 kDa	X2L4E2	LAAO	221.1	1132900000	11	4	25	56349	RecName: Full=L-amino acid oxidase; Short=LAAO; Short=LAO; Flags: Precursor	R.RITFEPPLPPK.K	Y	55.16	1293.74	11	4.1	432.256	3	15.02	177190000	312	322			PEAKS DB
											R.ITFEPPLPPKK.A	Y	52.19	1265.74	11	4.2	422.921	3	14.23	153490000	313	323			PEAKS DB
											K.SGLRAATDVNR.A	Y	45.15	1158.61	11	0.3	580.311	2	9.3	2551900	483	493			PEAKS DB
											R.ITFEPPLPPK.K	Y	37.79	1137.64	10	2.7	569.829	2	16.42	799710000	313	322			PEAKS DB
		Q6STF1	LAAO	200.03	8592700	7	1	19	57125	RecName: Full=L-amino-acid oxidase; Short=AHP-LAAO; Short=LAAO; Short=LAO; Flags: Precursor	R.NDKEDWYANLGPMR.L	Y	44.63	1707.77	14	-16.2	854.875	2	18.92	8592700	95	108			PEAKS DB
		JAV50314	HA	139.87	8996900	4	2	7	52314	Hyaluronidase [Agkistrodon contortrix contortrix]	K.DYMNGPLGR.Y	Y	70.51	1021.47	9	4.7	511.741	2	14.39	812930	345	353			PEAKS DB
											K.VKDYMNGPLGR.Y	Y	58.07	1248.63	11	3.4	625.322	2	12.76	2317900	343	353			PEAKS DB
											K.DYM(+15.99)NGPLGR.Y	Y	51.29	1037.46	9	3.4	519.737	2	11.97	5866100	345	353	Oxidation (M)	M3:Oxidation (M):1000.00	PEAKS DB
		XP_015677767	HA	132.3	3131600	4	2	5	52487	hyaluronidase [Protobothrops mucrosquamatus]	K.GKLELENLIFLR.N	Y	58.42	1443.84	12	5.1	482.29	3	20.98	1009500	411	422			PEAKS DB
											K.DYM(+15.99)DGPLGR.Y	Y	53.49	1038.44	9	0.1	520.228	2	12.3	2122100	345	353	Oxidation (M)	M3:Oxidation (M):1000.00	PEAKS DB
		ART88738	SVSP	88.09	923690000	2	2	4	28277	serine protease [Azemiops feae]	R.TLC(+57.02)AGILQGGTDTC(+57.02)K.G	Y	66.94	1593.75	15	2.7	797.881	2	14.64	67174000	187	201	Carbamidomethylation	C3:Carbamidomethylation:1000.00;C14:Carbamidomethylation:1000.00	PEAKS DB
											R.AAYPELLPAK.S	Y	42.29	1071.6	10	4.2	536.806	2	15.71	856510000	175	184			PEAKS DB
		ACE73558	CRISP	67.72	3071500	2	2	2	26682	cysteine-rich seceretory protein Az-CRP [Azemiops feae]	K.M(+15.99)EWYPEAAANAER.W	Y	46.56	1552.66	13	3.4	777.338	2	15.19	722480	58	70	Oxidation (M)	M1:Oxidation (M):1000.00	PEAKS DB
											R.SVNPTASNM(+15.99)LK.M	Y	42.32	1176.58	11	3.2	589.298	2	10	2349000	47	57	Oxidation (M)	M9:Oxidation (M):1000.00	PEAKS DB
	47 kDa	P0DI84	LAAO	159.64	6760300	5	1	5	54748	RecName: Full=L-amino-acid oxidase; Short=LAAO; Short=LAO; Short=VAA-LAAO I	K.DPGLLKYPVKPSEEGK.S	Y	84.44	1755.94	16	6.1	586.322	3	13.19	6760300	134	149			PEAKS DB
		ACE73558	CRISP	155.83	7007900	4	4	4	26682	cysteine-rich seceretory protein Az-CRP [Azemiops feae]	R.KPEIQNEIVDLHNSLR.R	Y	90.73	1904.01	16	6.3	635.679	3	15.9	1343300	30	45			PEAKS DB
											R.SVNPTASNM(+15.99)LKM(+15.99)EWYPEAAANAER.W	Y	70.09	2711.23	24	3.3	904.75	3	15.97	1146300	47	70	Oxidation (M)	M9:Oxidation (M):1000.00;M12:Oxidation (M):1000.00	PEAKS DB
											K.M(+15.99)EWYPEAAANAER.W	Y	56.91	1552.66	13	3.9	777.338	2	15.22	1587100	58	70	Oxidation (M)	M1:Oxidation (M):1000.00	PEAKS DB
											R.SVNPTASNM(+15.99)LK.M	Y	44.32	1176.58	11	3.9	589.297	2	9.93	2931200	47	57	Oxidation (M)	M9:Oxidation (M):1000.00	PEAKS DB
		X2L4E2	LAAO	147.75	10651000	6	2	6	56349	RecName: Full=L-amino acid oxidase; Short=LAAO; Short=LAO; Flags: Precursor	R.RITFEPPLPPK.K	Y	57.41	1293.74	11	5.1	432.256	3	15	4810900	312	322			PEAKS DB
											R.ITFEPPLPPKK.A	Y	56.58	1265.74	11	3.9	422.92	3	14.22	5839600	313	323			PEAKS DB
		ART88738	SVSP	142.99	472490000	3	3	5	28277	serine protease [Azemiops feae]	K.NM(+15.99)YLYLGVHNESVQNADEQTR.V	Y	81.15	2496.13	21	2.8	833.051	3	15.12	978130	69	89	Oxidation (M)	M2:Oxidation (M):1000.00	PEAKS DB
											R.TLC(+57.02)AGILQGGTDTC(+57.02)K.G	Y	73.22	1593.75	15	5.6	797.883	2	14.62	36369000	187	201	Carbamidomethylation	C3:Carbamidomethylation:1000.00;C14:Carbamidomethylation:1000.00	PEAKS DB
											R.AAYPELLPAK.S	Y	46.28	1071.6	10	5.5	536.806	2	15.71	435150000	175	184			PEAKS DB
		Q6STF1	LAAO	132.59	749280	4	1	4	57125	RecName: Full=L-amino-acid oxidase; Short=AHP-LAAO; Short=LAAO; Short=LAO; Flags: Precursor	R.NDKEDWYANLGPMR.L	Y	64.91	1707.77	14	-14	854.875	2	18.9	749280	95	108			PEAKS DB
		Q2UXR0	SVMP	105.29	132890000	2	2	3	68751	RecName: Full=Zinc metalloproteinase-disintegrin-like Eoc1; AltName: Full=Snake venom metalloproteinase; Short=SVMP; Flags: Precursor	K.KASQLNLTPEQQR.Y	Y	75.69	1511.81	13	2.1	504.941	3	10.94	78681000	184	196			PEAKS DB
											K.ASQLNLTPEQQR.Y	Y	59.2	1383.71	12	4.2	692.862	2	12.41	54206000	185	196			PEAKS DB
		SMD28254	PLA2 inhibitor	98.81	7563200	2	1	3	37424	phospholipase A2 inhibitor CdtPLI3 [Crotalus durissus terrificus]	R.LAPEMFSGLDNLER.L	Y	72.42	1590.77	14	5.8	796.394	2	19.85	3570900	190	203			PEAKS DB
											R.LAPEM(+15.99)FSGLDNLER.L	Y	51.79	1606.77	14	3.1	804.389	2	17.76	3992200	190	203	Oxidation (M)	M5:Oxidation (M):1000.00	PEAKS DB
		O13069	SVSP	92.1	278670000	2	2	3	27894	RecName: Full=Thrombin-like enzyme KN-BJ 2; Short=SVTLE; AltName: Full=Kinin-releasing and fibrinogen-clotting serine protease 2; Flags: Precursor	R.TLC(+57.02)AGILQGGK.D	Y	64.42	1116.6	11	5.5	559.306	2	13.96	205370000	186	196	Carbamidomethylation	C3:Carbamidomethylation:1000.00	PEAKS DB
											K.IHLGVHSK.K	Y	55.35	889.513	8	1.6	445.763	2	8.6	73301000	72	79			PEAKS DB
		Q8AWI5	SVMP	85.75	114520000	2	2	2	67652	RecName: Full=Zinc metalloproteinase-disintegrin-like halysase; AltName: Full=Snake venom metalloproteinase; Short=SVMP; AltName: Full=Vascular apoptosis-inducing protein; Short=VAP; Flags: Precursor	R.LYC(+57.02)IDSSPANK.N	Y	64.62	1266.59	11	4.2	634.303	2	12.9	114520000	559	569	Carbamidomethylation	C3:Carbamidomethylation:1000.00	PEAKS DB
		P0DJF7	SVSP	71.73	52506000	1	1	2	2143	RecName: Full=Thrombin-like enzyme purpurase; Short=SVTLE purpurase; AltName: Full=Fibrinogen-clotting enzyme; AltName: Full=Snake venom serine protease; Short=SVSP	VVGGDEC(+57.02)NINDHR.S	Y	71.73	1483.65	13	3.7	742.83	2	9.55	52506000	1	13	Carbamidomethylation	C7:Carbamidomethylation:1000.00	PEAKS DB
		JAC96587	PLB	68.52	1208000	1	1	2	64541	Phospholipase B [Echis coloratus]	R.KTPVPAGC(+57.02)YDSK.I	Y	68.52	1321.63	12	5.7	441.552	3	9.55	1208000	487	498	Carbamidomethylation	C8:Carbamidomethylation:1000.00	PEAKS DB
		XP_015683146	SVMP	65.16	62690000	1	1	2	73276	LOW QUALITY PROTEIN: zinc metalloproteinase-disintegrin-like NaMP [Protobothrops mucrosquamatus]	K.DGHPC(+57.02)QNNLGYC(+57.02)FR.G	Y	65.16	1736.71	14	5.8	579.913	3	13.74	62690000	534	547	Carbamidomethylation	C5:Carbamidomethylation:1000.00;C12:Carbamidomethylation:1000.00	PEAKS DB
	28 kDa	ART88739	SVSP	166.5	444930000	6	6	8	27749	serine protease [Azemiops feae]	R.SSELVAGGDEC(+57.02)NINEHR.S	Y	78.86	1885.82	17	9.1	629.615	3	11.56	12732000	21	37	Carbamidomethylation	C11:Carbamidomethylation:1000.00	PEAKS DB
											K.KVLNDDEQTR.D	Y	62.96	1216.6	10	5.3	609.308	2	8.14	65764000	81	90			PEAKS DB
											K.VLNDDEQTR.D	Y	59.66	1088.51	9	7.6	545.262	2	8.69	120810000	82	90			PEAKS DB
											K.NFQMQLGVHSK.K	Y	49.55	1287.64	11	6.6	644.826	2	13.24	12290000	70	80			PEAKS DB
											R.TLC(+57.02)AGILKGGK.D	Y	47.73	1116.63	11	8.8	559.324	2	11.8	18588000	185	195	Carbamidomethylation	C3:Carbamidomethylation:1000.00	PEAKS DB
											K.VLNDDEQTRDPK.E	Y	47.13	1428.68	12	6.6	715.348	2	8.56	214740000	82	93			PEAKS DB
		ACE73575	CRISP	102	30645000	3	3	3	24743	cysteine-rich seceretory protein Da-CRPa partial [Deinagkistrodon acutus]	SVDFDSESPR.K	Y	60.34	1137.49	10	8.1	569.754	2	11.93	22045000	1	10			PEAKS DB
											R.RSVNPTASNM(+15.99)LK.M	Y	52.62	1332.68	12	2.8	667.345	2	9.16	1099800	27	38	Oxidation (M)	M10:Oxidation (M):1000.00	PEAKS DB
											K.M(+15.99)EWYPEAAANAER.W	Y	46.04	1552.66	13	9.2	777.339	2	15.22	7500000	39	51	Oxidation (M)	M1:Oxidation (M):1000.00	PEAKS DB
		ART88741	SVSP	100.18	78638000	3	3	3	27879	serine protease [Azemiops feae]	K.VPNEDKQIR.V	Y	57.01	1097.58	9	5.6	549.797	2	8.15	20073000	81	89			PEAKS DB
											R.LNSPVHESTHIAPLSLPSSSPTVGSVC(+57.02)R.I	Y	52.19	2928.48	28	9.9	733.128	4	16.05	43968000	115	142	Carbamidomethylation	C27:Carbamidomethylation:1000.00	PEAKS DB
											K.FFC(+57.02)LSSSGK.Y	Y	51.19	1031.47	9	8.3	516.745	2	14.7	14596000	95	103	Carbamidomethylation	C3:Carbamidomethylation:1000.00	PEAKS DB
		XP_015683146	SVMP	97.69	17683000	2	2	3	73276	LOW QUALITY PROTEIN: zinc metalloproteinase-disintegrin-like NaMP [Protobothrops mucrosquamatus]	K.DGHPC(+57.02)QNNLGYC(+57.02)FR.G	Y	73.72	1736.71	14	6.2	869.363	2	13.7	7291800	534	547	Carbamidomethylation	C5:Carbamidomethylation:1000.00;C12:Carbamidomethylation:1000.00	PEAKS DB
											K.C(+57.02)QFKTAGELC(+57.02)R.A	Y	47.93	1368.63	11	-18.2	685.303	2	12.94	10391000	497	507	Carbamidomethylation	C1:Carbamidomethylation:1000.00;C10:Carbamidomethylation:1000.00	PEAKS DB
		AAB34084	SVSP	68.95	263170000	1	1	3	2312	okinaxobin II=coagulant enzyme {N-terminal} [Ovophis okinavensis=himehabu venom Peptide Partial 20 aa]	VVGGDEC(+57.02)NINEHR.F	Y	68.95	1497.66	13	-15.5	749.821	2	11.37	263170000	1	13	Carbamidomethylation	C7:Carbamidomethylation:1000.00	PEAKS DB
		P81176	SVSP	60.39	1756700	1	1	2	26483	RecName: Full=Thrombin-like enzyme halystase; Short=SVTLE; AltName: Full=Snake venom serine protease; Short=SVSP	IIGGDEC(+57.02)NINEHR.F	Y	60.39	1525.69	13	-13.9	763.838	2	12.47	1756700	1	13	Carbamidomethylation	C7:Carbamidomethylation:1000.00	PEAKS DB
	25.5 kDa	ACE73575	CRISP	182.68	1827600000	6	1	21	24743	cysteine-rich seceretory protein Da-CRPa partial [Deinagkistrodon acutus]	SVDFDSESPR.K	Y	56.85	1137.49	10	16.6	569.754	2	13.18	1827600000	1	10			PEAKS DB
		ACE73558	CRISP	180.83	629750	6	1	18	26682	cysteine-rich seceretory protein Az-CRP [Azemiops feae]	K.SGPTC(+57.02)GDC(+57.02)PSAC(+57.02)DK.G	Y	47.43	1510.55	14	12.5	504.522	3	8.87	629750	182	195	Carbamidomethylation	C5:Carbamidomethylation:1000.00;C8:Carbamidomethylation:1000.00;C12:Carbamidomethylation:1000.00	PEAKS DB
		ART88740	SVSP	121.34	93119000	3	2	5	28574	serine protease [Azemiops feae]	R.TLC(+57.02)AGILEGGKDSC(+57.02)K.G	Y	74.76	1607.76	15	16.4	804.89	2	12.95	33402000	189	203	Carbamidomethylation	C3:Carbamidomethylation:1000.00;C14:Carbamidomethylation:1000.00	PEAKS DB
											R.IM(+15.99)GWGTISSTK.E	Y	48.5	1195.59	11	17.9	598.804	2	14.4	59716000	146	156	Oxidation (M)	M2:Oxidation (M):1000.00	PEAKS DB
		4E7N_A	SVSP	114.41	57775000	3	2	6	26387	Chain A Snake-venom Thrombin-like Enzyme	IIGGDEC(+57.02)NINEHR.F	Y	65.02	1525.69	13	15.7	763.854	2	10.85	48539000	1	13	Carbamidomethylation	C7:Carbamidomethylation:1000.00	PEAKS DB
											R.TLC(+57.02)AGILEGGKDTC(+57.02)K.G	Y	56.94	1621.78	15	16.4	811.898	2	13.09	9236200	167	181	Carbamidomethylation	C3:Carbamidomethylation:1000.00;C14:Carbamidomethylation:1000.00	PEAKS DB
		JAA97980	CRISP	101.35	3115600	2	1	11	20831	CRiSP-CohID-1 [Crotalus oreganus helleri]	M(+15.99)LKM(+15.99)EWYPEAAANAER.W	Y	55.42	1940.88	16	16.8	647.966	3	14.64	2871500	1	16	Oxidation (M)	M1:Oxidation (M):1000.00;M4:Oxidation (M):1000.00	PEAKS DB
											M(+15.99)LKMEWYPEAAANAER.W	Y	44.33	1924.88	16	16.9	642.635	3	15.35	244130	1	16	Oxidation (M)	M1:Oxidation (M):0.00	PEAKS DB
		JAV48409	SVMP	78.21	18296000	2	2	2	67722	Cadam10_SVMPIII-5 [Crotalus adamanteus]	R.KIAC(+57.02)APQDVK.C	Y	55.1	1128.6	10	13.7	565.304	2	8.89	2594700	547	556	Carbamidomethylation	C4:Carbamidomethylation:1000.00	PEAKS DB
											K.IAC(+57.02)APQDVK.C	Y	46.22	1000.5	9	15.5	501.257	2	9.57	15702000	548	556	Carbamidomethylation	C3:Carbamidomethylation:1000.00	PEAKS DB
		P0DI84	LAAO	70.39	704120	2	1	2	54748	RecName: Full=L-amino-acid oxidase; Short=LAAO; Short=LAO; Short=VAA-LAAO I	K.YPVKPSEEGK.S	Y	47.96	1132.58	10	16.1	567.295	2	8.69	704120	140	149			PEAKS DB
	9.5 kDa	Q2XXL6	NGF	182.38	81860000	6	2	12	25024	RecName: Full=Venom nerve growth factor 1; Short=v-NGF-1; Short=vNGF-1; AltName: Full=NGF-AZE1; Flags: Precursor	R.HWNSYC(+57.02)TTTHTYVR.A	Y	87.15	1824.8	14	12.3	609.274	3	12.36	73669000	178	191	Carbamidomethylation	C6:Carbamidomethylation:1000.00	PEAKS DB
											R.ALTKEGNQASWR.F	Y	60.77	1359.69	12	12.7	680.852	2	10.62	8191700	192	203			PEAKS DB
		ACE73575	CRISP	154.89	258970000	5	1	10	24743	cysteine-rich seceretory protein Da-CRPa partial [Deinagkistrodon acutus]	SVDFDSESPR.K	Y	52.76	1137.49	10	13	569.754	2	11.99	258970000	1	10			PEAKS DB
		BAN82015	NGF	147.25	39552000	3	1	7	27163	nerve growth factor [Protobothrops flavoviridis]	R.HWNSYC(+57.02)TTTHTFVR.A	Y	88.92	1808.81	14	12.2	603.942	3	13.43	39552000	196	209	Carbamidomethylation	C6:Carbamidomethylation:1000.00	PEAKS DB
		ABU68548	PLA2	115.27	10347000	3	3	3	17085	PLA2(IIA)-Aze2 [Azemiops feae]	R.RNNVIVC(+57.02)R.W	Y	67.05	1029.55	8	12	515.782	2	9.03	1238900	85	92	Carbamidomethylation	C7:Carbamidomethylation:1000.00	PEAKS DB
											K.TLHYIYGR.R	Y	61.18	1021.53	8	11.8	511.774	2	12.31	7675000	77	84			PEAKS DB
											R.RQPMDATDR.C	Y	52.88	1088.5	9	11.4	545.258	2	8.11	1432900	50	58			PEAKS DB
		ABU68547	PLA2	104.54	311940000	2	1	4	15192	PLA2(IIA)-Aze1 [Azemiops feae]	R.DNLGTYNEEYANYPR.C	Y	73.92	1817.79	15	13.9	909.901	2	16.59	311940000	114	128			PEAKS DB
		AJA90800	PLA2	100.72	4161800	2	1	3	15411	acidic phospholipase A2 [Azemiops feae]	R.SGIWYYGSYGC(+57.02)FC(+57.02)GAGGQGRPQDASDR.C	Y	62.94	2971.24	27	12.4	991.42	3	18.1	4161800	32	58	Carbamidomethylation	C11:Carbamidomethylation:1000.00;C13:Carbamidomethylation:1000.00	PEAKS DB
		JAS04500	PLA2	98.68	289380	2	1	3	15801	Phospholipase A2 1r [Agkistrodon piscivorus]	R.AAAIC(+57.02)C(+57.02)R.D	Y	58.85	820.368	7	-6	411.184	2	14.82	289380	107	113	Carbamidomethylation	C5:Carbamidomethylation:1000.00;C6:Carbamidomethylation:1000.00	PEAKS DB
		P70088	PLA2	96.15	316730000	2	1	4	15723	RecName: Full=Acidic phospholipase A2 6; Short=svPLA2; AltName: Full=Phosphatidylcholine 2-acylhydrolase; AltName: Full=Phospholipase A2 isozyme VI; Short=PLA2-VI; Flags: Precursor	K.EIC(+57.02)EC(+57.02)DKAAAIC(+57.02)FR.D	Y	53.8	1741.76	14	-7.1	871.869	2	15.39	316730000	100	113	Carbamidomethylation	C3:Carbamidomethylation:1000.00;C5:Carbamidomethylation:1000.00;C12:Carbamidomethylation:1000.00	PEAKS DB
		ART88738	SVSP	84.18	18429000	2	2	2	28277	serine protease [Azemiops feae]	R.TLC(+57.02)AGILQGGTDTC(+57.02)K.G	Y	60.47	1593.75	15	12.6	797.881	2	14.6	1436700	187	201	Carbamidomethylation	C3:Carbamidomethylation:1000.00;C14:Carbamidomethylation:1000.00	PEAKS DB
											R.AAYPELLPAK.S	Y	47.4	1071.6	10	11.7	536.805	2	15.31	16992000	175	184			PEAKS DB
		BAN82140	LAAO	73.62	13763000	2	2	2	58087	l-amino acid oxidase [Ovophis okinavensis]	K.STTDLPSR.F	Y	50.36	875.435	8	11.3	438.724	2	9.41	13353000	364	371			PEAKS DB
											K.YPVKPSEEGK.S	Y	46.52	1132.58	10	13.7	567.296	2	8.71	410640	160	169			PEAKS DB
	7.3 kDa	ABU68548	PLA2	186.8	1393900000	7	7	12	17085	PLA2(IIA)-Aze2 [Azemiops feae]	K.AVC(+57.02)EC(+57.02)DKAAAIC(+57.02)FR.R	Y	83.2	1669.74	14	13.2	835.876	2	13.17	15493000	100	113	Carbamidomethylation	C3:Carbamidomethylation:1000.00;C5:Carbamidomethylation:1000.00;C12:Carbamidomethylation:1000.00	PEAKS DB
											R.RNNVIVC(+57.02)R.W	Y	75.55	1029.55	8	12.5	515.782	2	8.94	267460000	85	92	Carbamidomethylation	C7:Carbamidomethylation:1000.00	PEAKS DB
											R.C(+57.02)C(+57.02)FVHDC(+57.02)C(+57.02)YGR.V	Y	61.32	1532.54	11	12.9	767.278	2	11.82	45042000	59	69	Carbamidomethylation	C1:Carbamidomethylation:1000.00;C2:Carbamidomethylation:1000.00;C7:Carbamidomethylation:1000.00;C8:Carbamidomethylation:1000.00	PEAKS DB
											K.IGLQFYVDAFC(+57.02)R.G	Y	60.51	1487.72	12	12.7	744.869	2	21.95	519540	121	132	Carbamidomethylation	C11:Carbamidomethylation:1000.00	PEAKS DB
											K.TLHYIYGR.R	Y	60.13	1021.53	8	13.1	511.775	2	12.21	306830000	77	84			PEAKS DB
											R.RQPMDATDR.C	Y	59.68	1088.5	9	10.6	545.258	2	8.09	149120000	50	58			PEAKS DB
											K.AAAIC(+57.02)FR.R	Y	57.98	807.406	7	13.6	404.711	2	13.16	609440000	107	113	Carbamidomethylation	C5:Carbamidomethylation:1000.00	PEAKS DB
		ABU68547	PLA2	92.01	4648900	2	2	2	15192	PLA2(IIA)-Aze1 [Azemiops feae]	K.VTGC(+57.02)DPEIDHYNYSR.T	Y	62.84	1824.77	15	12.5	913.394	2	12.82	546520	70	84	Carbamidomethylation	C4:Carbamidomethylation:1000.00	PEAKS DB
											R.DNLGTYNEEYANYPR.C	Y	58.35	1817.79	15	11.5	909.899	2	15.84	4102400	114	128			PEAKS DB
		E3P6N6	Cystatin	61.17	51280000	1	1	1	15849	RecName: Full=Cystatin; Flags: Precursor	R.IVEAQSQVVAGAK.Y	Y	61.17	1298.72	13	11.9	650.366	2	10.97	51280000	67	79			PEAKS DB
	4.3 kDa	XP_026549570	CNP	45.17	514300	1	1	1	9899	natriuretic peptide-like [Notechis scutatus]	K.SC(+57.02)FGLPLDR.I	Y	45.17	1063.51	9	0.9	532.764	2	16.1	514300	80	88	Carbamidomethylation	C2:Carbamidomethylation:1000.00	PEAKS DB

## Sheet: Table S5
	Table S5. Assignment of the protein bands from Zhejiang Azemiops feae venom cross-reacted or expressed a high abundance but could not cross-reacted with Gloydius brevicaudus antivenom to protein families by nESI-MS/MS.
	Molecular mass	Accession	Protein family	Score	Area Sample	#Peptides	#Unique	#Spec Sample 2	Avg. Mass	Description	Peptide	Unique	Peptide score	Mass	Length	ppm	m/z	z	RT	Area Sample 2	Start	End	PTM	AScore	Found By
	59 kDa	BAN82140	LAAO	184.93	155270000	9	3	16	58087	l-amino acid oxidase [Ovophis okinavensis]	K.DPGLLKYPVKPSEEGK.S	Y	80.91	1755.94	16	2.3	586.321	3	13.32	112620000	154	169			PEAKS DB
											K.KVTVTYQTPAK.D	Y	46.67	1234.69	11	2.4	412.571	3	10.13	8492000	288	298			PEAKS DB
											K.VTVTYQTPAK.D	Y	46.38	1106.6	10	1.3	554.305	2	11.25	34161000	289	298			PEAKS DB
		X2L4E2	LAAO	159.15	103950000	7	2	15	56349	RecName: Full=L-amino acid oxidase; Short=LAAO; Short=LAO; Flags: Precursor	R.RITFEPPLPPK.K	Y	61.66	1293.74	11	2.1	432.255	3	15.19	59080000	312	322			PEAKS DB
											R.ITFEPPLPPKK.A	Y	55.98	1265.74	11	2.8	422.92	3	14.33	44870000	313	323			PEAKS DB
		JAV50314	HA	100.99	16999000	3	2	5	52314	Hyaluronidase [Agkistrodon contortrix contortrix]	K.VKDYMNGPLGR.Y	Y	58.29	1248.63	11	1.4	625.321	2	12.9	3316300	343	353			PEAKS DB
											K.VKDYM(+15.99)NGPLGR.Y	Y	51.69	1264.62	11	0.5	422.548	3	10.8	7190200	343	353	Oxidation (M)	M5:Oxidation (M):1000.00	PEAKS DB
											K.DYM(+15.99)NGPLGR.Y	Y	51.47	1037.46	9	1.2	519.737	2	12.06	6492900	345	353	Oxidation (M)	M3:Oxidation (M):1000.00	PEAKS DB
		BAN89414	HA	89.82	6995100	3	2	4	49636	hyaluronidase [Ovophis okinavensis]	K.VKDYMDGPLGR.Y	Y	49.59	1249.61	11	2	417.545	3	13.01	3371400	320	330			PEAKS DB
											K.DYM(+15.99)DGPLGR.Y	Y	49.36	1038.44	9	2.3	520.229	2	12.34	3623800	322	330	Oxidation (M)	M3:Oxidation (M):1000.00	PEAKS DB
	47 kDa	BAN82140	LAAO	123.5	13568000	5	4	6	58087	l-amino acid oxidase [Ovophis okinavensis]	K.HDDIFAYEK.R	Y	58.83	1136.51	9	4.4	569.264	2	13.7	2525800	241	249			PEAKS DB
											K.YPVKPSEEGK.S	Y	52.5	1132.58	10	3.3	567.294	2	8.81	4481700	160	169			PEAKS DB
											K.VTVTYQTPAK.D	Y	49.11	1106.6	10	3.4	554.305	2	11.23	4944100	289	298			PEAKS DB
											K.KVTVTYQTPAK.D	Y	48.37	1234.69	11	4.8	412.571	3	10.11	1616800	288	298			PEAKS DB
		XP_015683146	SVMP	88.11	10797000	2	2	2	73276	LOW QUALITY PROTEIN: zinc metalloproteinase-disintegrin-like NaMP [Protobothrops mucrosquamatus]	K.DGHPC(+57.02)QNNLGYC(+57.02)FR.G	Y	68.21	1736.71	14	6.5	579.913	3	14.39	5075100	534	547	Carbamidomethylation	C5:Carbamidomethylation:1000.00;C12:Carbamidomethylation:1000.00	PEAKS DB
											K.DGPC(+57.02)IMK.A	Y	39.78	819.362	7	2.8	410.687	2	11.1	5722000	399	405	Carbamidomethylation	C4:Carbamidomethylation:1000.00	PEAKS DB
		ACE73558	CRISP	79.59	4810100	2	2	3	26682	cysteine-rich seceretory protein Az-CRP [Azemiops feae]	R.SVNPTASNMLK.M	Y	53.78	1160.59	11	4.3	581.3	2	12.45	2182100	47	57			PEAKS DB
											K.M(+15.99)EWYPEAAANAER.W	Y	51.62	1552.66	13	5.7	777.338	2	15.32	1414000	58	70	Oxidation (M)	M1:Oxidation (M):1000.00	PEAKS DB
											K.MEWYPEAAANAER.W	Y	45.22	1536.67	13	6.5	769.342	2	16.68	1214000	58	70			PEAKS DB
		JAV48409	SVMP	74.54	171790000	2	2	2	67722	Cadam10_SVMPIII-5 [Crotalus adamanteus]	R.KIAC(+57.02)APQDVK.C	Y	52.81	1128.6	10	3.3	565.304	2	9.06	12033000	547	556	Carbamidomethylation	C4:Carbamidomethylation:1000.00	PEAKS DB
											K.IAC(+57.02)APQDVK.C	Y	43.46	1000.5	9	4.7	501.258	2	9.64	159750000	548	556	Carbamidomethylation	C3:Carbamidomethylation:1000.00	PEAKS DB
		Q8AWI5	SVMP	73.54	139930000	2	2	3	67652	RecName: Full=Zinc metalloproteinase-disintegrin-like halysase; AltName: Full=Snake venom metalloproteinase; Short=SVMP; AltName: Full=Vascular apoptosis-inducing protein; Short=VAP; Flags: Precursor	R.SAEC(+57.02)TDRFQR.N	Y	52.08	1268.56	10	2.6	423.858	3	8.8	84990000	478	487	Carbamidomethylation	C4:Carbamidomethylation:1000.00	PEAKS DB
											R.LYC(+57.02)IDSSPANK.N	Y	42.91	1266.59	11	4.2	634.302	2	13.02	54936000	559	569	Carbamidomethylation	C3:Carbamidomethylation:1000.00	PEAKS DB
		JAC96601	SVMP	73.03	90553000	2	1	2	47898	Snake venom metalloproteinase J partial [Echis coloratus]	K.YSVGIVQDHNK.I	Y	52.19	1258.63	11	3.1	420.55	3	11.35	90553000	144	154			PEAKS DB
		JAV51414	SVSP	54.14	69161000	1	1	2	28261	Serine proteinase 8 [Agkistrodon contortrix contortrix]	R.AAYPELPVK.G	Y	54.14	986.544	9	4.7	494.279	2	14.48	69161000	175	183			PEAKS DB
	28 kDa	ART88739	SVSP	263.1	9754300000	6	6	28	27749	serine protease [Azemiops feae]	R.LNSPVHESTHIAPVSLPSSSPTVGSVC(+57.02)R.I	Y	130.6	2914.46	28	1.3	972.493	3	21.87	7841700000	114	141	Carbamidomethylation	C27:Carbamidomethylation:1000.00	PEAKS DB
											R.SSELVAGGDEC(+57.02)NINEHR.S	Y	80.7	1885.82	17	2.7	943.918	2	11.66	12719000	21	37	Carbamidomethylation	C11:Carbamidomethylation:1000.00	PEAKS DB
											K.ETYPDVPNC(+57.02)ANINILDHAVC(+57.02)QR.A	Y	79.69	2598.2	22	3.5	1300.11	2	21.5	1691600000	153	174	Carbamidomethylation	C9:Carbamidomethylation:1000.00;C20:Carbamidomethylation:1000.00	PEAKS DB
											K.VLNDDEQTR.D	Y	66.89	1088.51	9	1.1	545.261	2	8.74	171120000	82	90			PEAKS DB
											K.KVLNDDEQTR.D	Y	57.76	1216.6	10	-0.5	406.541	3	8.13	37180000	81	90			PEAKS DB
		ACE73575	CRISP	203.56	46067000	6	2	8	24743	cysteine-rich seceretory protein Da-CRPa partial [Deinagkistrodon acutus]	SVDFDSESPRKPEIQNEIVDLHNSLR.R	Y	60.12	3023.49	26	7.3	1008.84	3	25.78	21714000	1	26			PEAKS DB
											SVDFDSESPR.K	Y	55.92	1137.49	10	4.9	569.755	2	12.02	24353000	1	10			PEAKS DB
		ART88741	SVSP	102.46	3464800000	1	1	9	27879	serine protease [Azemiops feae]	R.LNSPVHESTHIAPLSLPSSSPTVGSVC(+57.02)R.I	Y	102.46	2928.48	28	2.1	977.165	3	22.6	3464800000	115	142	Carbamidomethylation	C27:Carbamidomethylation:1000.00	PEAKS DB
		P0DI84	LAAO	100.6	1321400	2	1	2	54748	RecName: Full=L-amino-acid oxidase; Short=LAAO; Short=LAO; Short=VAA-LAAO I	K.EGNLSPGAVDM(+15.99)IGDLLNEDSGYYVSFIESLKHDDIFAYEK.R	Y	73.99	4466.08	40	8.8	1117.53	4	28.38	1321400	190	229	Oxidation (M)	M11:Oxidation (M):1000.00	PEAKS DB
		Q6WP39	LAAO	84.45	1049200	2	1	2	58601	RecName: Full=L-amino-acid oxidase; Short=LAAO; Short=LAO; Short=TSV-LAO; Flags: Precursor	K.HVVIVGAGM(+15.99)SGLSAAYVLAGAGHEVTVLEASER.A	Y	57.84	3265.68	33	15.3	817.437	4	26.75	1049200	53	85	Oxidation (M)	M9:Oxidation (M):1000.00	PEAKS DB
		JAV48409	SVMP	78.19	26096000	2	2	2	67722	Cadam10_SVMPIII-5 [Crotalus adamanteus]	K.IAC(+57.02)APQDVK.C	Y	53.29	1000.5	9	2.7	501.258	2	9.59	19482000	548	556	Carbamidomethylation	C3:Carbamidomethylation:1000.00	PEAKS DB
											R.KIAC(+57.02)APQDVK.C	Y	49.79	1128.6	10	0.3	565.304	2	8.86	6614000	547	556	Carbamidomethylation	C4:Carbamidomethylation:1000.00	PEAKS DB
	25.5 kDa	ACE73558	CRISP	282.54	128450000	9	2	46	26682	cysteine-rich seceretory protein Az-CRP [Azemiops feae]	K.C(+57.02)GENIYMSTNPSK.W	Y	79.89	1499.64	13	11.9	750.827	2	12.63	33486000	92	104	Carbamidomethylation	C1:Carbamidomethylation:1000.00	PEAKS DB
											K.C(+57.02)GENIYM(+15.99)STNPSK.W	Y	75.37	1515.63	13	10.3	758.823	2	11.1	93146000	92	104	Carbamidomethylation; Oxidation (M)	C1:Carbamidomethylation:1000.00;M7:Oxidation (M):1000.00	PEAKS DB
											K.SGPTC(+57.02)GDC(+57.02)PSAC(+57.02)DK.G	Y	53.08	1510.55	14	8.5	504.522	3	8.85	1819700	182	195	Carbamidomethylation	C5:Carbamidomethylation:1000.00;C8:Carbamidomethylation:1000.00;C12:Carbamidomethylation:1000.00	PEAKS DB
		ACE73564	CRISP	266.95	83953000	8	1	45	24703	cysteine-rich seceretory protein Ch-CRPIb partial [Crotalus horridus]	SVDFDSESPRKPEIQNEIVDLHNSLR.R	Y	76.81	3023.49	26	11.1	1008.84	3	17.17	83953000	1	26			PEAKS DB
		ART88740	SVSP	222.05	114600000	4	3	15	28574	serine protease [Azemiops feae]	K.NSAHIAPLSLPSSPPSVGSVC(+57.02)R.I	Y	100.74	2232.13	22	11.9	745.052	3	16.43	62148000	124	145	Carbamidomethylation	C21:Carbamidomethylation:1000.00	PEAKS DB
											K.ETYPDVPHC(+57.02)ANINIVDHAVC(+57.02)R.A	Y	91.33	2479.14	21	10.6	620.791	4	15.78	20668000	157	177	Carbamidomethylation	C9:Carbamidomethylation:1000.00;C20:Carbamidomethylation:1000.00	PEAKS DB
											R.TLC(+57.02)AGILEGGKDSC(+57.02)K.G	Y	84.87	1607.76	15	11.6	804.89	2	12.88	31781000	189	203	Carbamidomethylation	C3:Carbamidomethylation:1000.00;C14:Carbamidomethylation:1000.00	PEAKS DB
		ART88739	SVSP	174.85	2383500	2	2	2	27749	serine protease [Azemiops feae]	R.LNSPVHESTHIAPVSLPSSSPTVGSVC(+57.02)R.I	Y	118.21	2914.46	28	12.7	729.624	4	15.24	1701600	114	141	Carbamidomethylation	C27:Carbamidomethylation:1000.00	PEAKS DB
											K.VLNDDEQTR.D	Y	59.3	1088.51	9	10.7	545.262	2	8.68	681830	82	90			PEAKS DB
		ART88741	SVSP	167.84	65978000	3	3	7	27879	serine protease [Azemiops feae]	R.LNSPVHESTHIAPLSLPSSSPTVGSVC(+57.02)R.I	Y	103.01	2928.48	28	11.1	733.126	4	15.99	54921000	115	142	Carbamidomethylation	C27:Carbamidomethylation:1000.00	PEAKS DB
											K.EKFFC(+57.02)LSSSGK.Y	Y	60.3	1288.61	11	9.8	645.312	2	13.97	1527500	93	103	Carbamidomethylation	C5:Carbamidomethylation:1000.00	PEAKS DB
											K.FFC(+57.02)LSSSGK.Y	Y	53.57	1031.47	9	11.9	516.745	2	14.69	9530000	95	103	Carbamidomethylation	C3:Carbamidomethylation:1000.00	PEAKS DB
		JAA97980	CRISP	140.9	5619100	3	1	22	20831	CRiSP-CohID-1 [Crotalus oreganus helleri]	M(+15.99)LKM(+15.99)EWYPEAAANAER.W	Y	66.68	1940.88	16	11.2	647.966	3	14.54	5619100	1	16	Oxidation (M)	M1:Oxidation (M):1000.00;M4:Oxidation (M):1000.00	PEAKS DB
		XP_015683146	SVMP	118.47	1309300	2	2	2	73276	LOW QUALITY PROTEIN: zinc metalloproteinase-disintegrin-like NaMP [Protobothrops mucrosquamatus]	K.DGHPC(+57.02)QNNLGYC(+57.02)FR.G	Y	88.42	1736.71	14	14.2	869.367	2	14.24	804910	534	547	Carbamidomethylation	C5:Carbamidomethylation:1000.00;C12:Carbamidomethylation:1000.00	PEAKS DB
											K.LKPGAEC(+57.02)ADGGC(+57.02)C(+57.02)EK.C	Y	60.09	1650.68	15	11	826.347	2	8.6	504430	482	496	Carbamidomethylation	C7:Carbamidomethylation:1000.00;C12:Carbamidomethylation:1000.00;C13:Carbamidomethylation:1000.00	PEAKS DB
		4E7N_A	SVSP	117.61	5931000	3	2	3	26387	Chain A Snake-venom Thrombin-like Enzyme	R.TLC(+57.02)AGILEGGKDTC(+57.02)K.G	Y	59.51	1621.78	15	9.9	541.6	3	13.02	5268200	167	181	Carbamidomethylation	C3:Carbamidomethylation:1000.00;C14:Carbamidomethylation:1000.00	PEAKS DB
											IIGGDEC(+57.02)NINEHR.F	Y	56.23	1525.69	13	9.3	509.571	3	10.79	662810	1	13	Carbamidomethylation	C7:Carbamidomethylation:1000.00	PEAKS DB
		BAN82140	LAAO	83.67	5911800	2	2	2	58087	l-amino acid oxidase [Ovophis okinavensis]	K.YPVKPSEEGK.S	Y	57.46	1132.58	10	10.8	567.295	2	8.65	1251800	160	169			PEAKS DB
											K.STTDLPSR.F	Y	52.42	875.435	8	10.1	438.724	2	9.36	4659900	364	371			PEAKS DB
	8 kDa	ART88740	SVSP	167.43	224730000	5	4	7	28574	serine protease [Azemiops feae]	R.TLC(+57.02)AGILEGGKDSC(+57.02)K.G	Y	79.81	1607.76	15	12.1	804.89	2	13.15	40620000	189	203	Carbamidomethylation	C3:Carbamidomethylation:1000.00;C14:Carbamidomethylation:1000.00	PEAKS DB
		ABU68548	PLA2	162.83	336590000	6	4	12	17085	PLA2(IIA)-Aze2 [Azemiops feae]	R.RNNVIVC(+57.02)R.W	Y	68.83	1029.55	8	9.7	515.782	2	9.11	84617000	85	92	Carbamidomethylation	C7:Carbamidomethylation:1000.00	PEAKS DB
											R.C(+57.02)C(+57.02)FVHDC(+57.02)C(+57.02)YGR.V	Y	65.9	1532.54	11	11.9	767.279	2	11.99	23489000	59	69	Carbamidomethylation	C1:Carbamidomethylation:1000.00;C2:Carbamidomethylation:1000.00;C7:Carbamidomethylation:1000.00;C8:Carbamidomethylation:1000.00	PEAKS DB
											K.TLHYIYGR.R	Y	61.55	1021.53	8	10.7	511.774	2	12.42	227060000	77	84			PEAKS DB
											R.NPVTSYSAYGC(+57.02)YC(+57.02)GVGGR.R	Y	55.14	1966.83	18	10.8	656.617	3	15.9	1425800	32	49	Carbamidomethylation	C11:Carbamidomethylation:1000.00;C13:Carbamidomethylation:1000.00	PEAKS DB
		AJA90800	PLA2	152.39	1699700000	7	5	15	15411	acidic phospholipase A2 [Azemiops feae]	K.EVC(+57.02)EC(+57.02)DKAAAIC(+57.02)FR.D	Y	63.88	1727.74	14	10.7	864.878	2	14.22	613090000	100	113	Carbamidomethylation	C3:Carbamidomethylation:1000.00;C5:Carbamidomethylation:1000.00;C12:Carbamidomethylation:1000.00	PEAKS DB
											K.VTGC(+57.02)DPKMDSYTYSEENK.A	Y	56.5	2122.88	18	11.5	708.635	3	12.42	4517100	70	87	Carbamidomethylation	C4:Carbamidomethylation:1000.00	PEAKS DB
											K.AIVC(+57.02)GGDNPC(+57.02)K.K	Y	54.04	1189.52	11	10.9	595.768	2	10.08	356490000	88	98	Carbamidomethylation	C4:Carbamidomethylation:1000.00;C10:Carbamidomethylation:1000.00	PEAKS DB
											K.MDSYTYSEENK.A	Y	51.18	1365.54	11	9.3	683.776	2	11.5	724800000	77	87			PEAKS DB
											K.M(+15.99)DSYTYSEENKAIVC(+57.02)GGDNPC(+57.02)K.K	Y	49.68	2553.05	22	9.8	852.021	3	13.58	782940	77	98	Oxidation (M); Carbamidomethylation	M1:Oxidation (M):1000.00;C15:Carbamidomethylation:1000.00;C21:Carbamidomethylation:1000.00	PEAKS DB
		Q2XXL6	NGF	141.28	26671000	3	2	4	25024	RecName: Full=Venom nerve growth factor 1; Short=v-NGF-1; Short=vNGF-1; AltName: Full=NGF-AZE1; Flags: Precursor	R.NPNPVPSGC(+57.02)R.G	Y	81.04	1096.51	10	10.6	549.261	2	9.56	23392000	163	172	Carbamidomethylation	C9:Carbamidomethylation:1000.00	PEAKS DB
											R.ALTKEGNQASWR.F	Y	76.43	1359.69	12	10	680.851	2	10.76	3278700	192	203			PEAKS DB
		AAW92119	PLA2	132.33	6483000	3	1	9	15970	D1E6b phospholipase A2 [Cerrophidion godmani]	K.QVC(+57.02)EC(+57.02)DKAAAIC(+57.02)FR.D	Y	84.67	1726.76	14	12.8	864.388	2	13.27	6483000	100	113	Carbamidomethylation	C3:Carbamidomethylation:1000.00;C5:Carbamidomethylation:1000.00;C12:Carbamidomethylation:1000.00	PEAKS DB
		BAN82015	NGF	121.65	2385800	3	1	3	27163	nerve growth factor [Protobothrops flavoviridis]	R.HWNSYC(+57.02)TTTHTFVR.A	Y	72.28	1808.81	14	11.7	603.943	3	13.83	2385800	196	209	Carbamidomethylation	C6:Carbamidomethylation:1000.00	PEAKS DB
		AJA90803	PLA2	114.44	96730000	2	2	3	15044	acidic phospholipase A2 [Azemiops feae]	R.DNLGTYNEEYANNPR.C	Y	77.32	1768.77	15	10.3	885.389	2	13.75	94432000	114	128			PEAKS DB
											K.VTGC(+57.02)DPEIDHYNYSR.T	Y	74.23	1824.77	15	11.8	913.395	2	12.91	2298300	70	84	Carbamidomethylation	C4:Carbamidomethylation:1000.00	PEAKS DB
		AJA90801	PLA2	97.98	3442200	3	1	5	15701	basic phospholipase A2 [Azemiops feae]	R.DNLDTYSLR.Y	Y	54.22	1095.52	9	11.9	548.768	2	14.12	3442200	114	122			PEAKS DB
		4E7N_A	SVSP	94.41	1869900	2	1	2	26387	Chain A Snake-venom Thrombin-like Enzyme	R.TLC(+57.02)AGILEGGKDTC(+57.02)K.G	Y	60.8	1621.78	15	12.6	811.899	2	13.27	1869900	167	181	Carbamidomethylation	C3:Carbamidomethylation:1000.00;C14:Carbamidomethylation:1000.00	PEAKS DB
		ART88739	SVSP	91.76	2839100	2	2	3	27749	serine protease [Azemiops feae]	K.KVLNDDEQTR.D	Y	61.92	1216.6	10	10	406.542	3	8.38	917020	81	90			PEAKS DB
											K.VLNDDEQTR.D	Y	59.68	1088.51	9	9.3	545.261	2	8.83	1922100	82	90			PEAKS DB
		JAS04500	PLA2	89.23	6600000	2	1	4	15801	Phospholipase A2 1r [Agkistrodon piscivorus]	R.AAAIC(+57.02)C(+57.02)R.D	Y	59.1	820.368	7	-8.4	411.183	2	14.95	6600000	107	113	Carbamidomethylation	C5:Carbamidomethylation:1000.00;C6:Carbamidomethylation:1000.00	PEAKS DB
	7.3 kDa	ABU68548	PLA2	207.1	653130000	7	5	13	17085	PLA2(IIA)-Aze2 [Azemiops feae]	R.NPVTSYSAYGC(+57.02)YC(+57.02)GVGGR.R	Y	82.52	1966.83	18	14	984.423	2	15.84	12804000	32	49	Carbamidomethylation	C11:Carbamidomethylation:1000.00;C13:Carbamidomethylation:1000.00	PEAKS DB
											R.RNNVIVC(+57.02)R.W	Y	75.6	1029.55	8	12.1	515.782	2	9.02	144010000	85	92	Carbamidomethylation	C7:Carbamidomethylation:1000.00	PEAKS DB
											R.C(+57.02)C(+57.02)FVHDC(+57.02)C(+57.02)YGR.V	Y	64.46	1532.54	11	14.2	767.279	2	11.9	38138000	59	69	Carbamidomethylation	C1:Carbamidomethylation:1000.00;C2:Carbamidomethylation:1000.00;C7:Carbamidomethylation:1000.00;C8:Carbamidomethylation:1000.00	PEAKS DB
											K.TLHYIYGR.R	Y	61.48	1021.53	8	13.4	511.775	2	12.31	333490000	77	84			PEAKS DB
											R.RQPMDATDR.C	Y	51.17	1088.5	9	12	545.258	2	7.87	124680000	50	58			PEAKS DB
		AJA90803	PLA2	119.76	7594600	2	2	2	15044	acidic phospholipase A2 [Azemiops feae]	R.DNLGTYNEEYANNPR.C	Y	88.13	1768.77	15	12.4	885.389	2	13.7	7594600	114	128			PEAKS DB
		AJA90801	PLA2	115.94	3667800	3	1	7	15701	basic phospholipase A2 [Azemiops feae]	R.DNLDTYSLR.Y	Y	55.01	1095.52	9	13.7	548.767	2	14.87	3667800	114	122			PEAKS DB
		AAW92119	PLA2	109.3	11488000	3	1	4	15970	D1E6b phospholipase A2 [Cerrophidion godmani]	K.QVC(+57.02)EC(+57.02)DKAAAIC(+57.02)FR.D	Y	51.51	1726.76	14	14.4	576.594	3	13.17	11488000	100	113	Carbamidomethylation	C3:Carbamidomethylation:1000.00;C5:Carbamidomethylation:1000.00;C12:Carbamidomethylation:1000.00	PEAKS DB
		Q1W7Q6	NGF	99.2	2484400	2	2	2	27576	RecName: Full=Venom nerve growth factor; Short=v-NGF; Short=vNGF; Flags: Precursor	R.NPNPVPSGC(+57.02)R.G	Y	69.37	1096.51	10	12.4	549.261	2	9.51	805360	184	193	Carbamidomethylation	C9:Carbamidomethylation:1000.00	PEAKS DB
											R.IDTAC(+57.02)VC(+57.02)VISR.K	Y	59.65	1292.62	11	12.7	647.318	2	14.05	1679000	228	238	Carbamidomethylation	C5:Carbamidomethylation:1000.00;C7:Carbamidomethylation:1000.00	PEAKS DB
		AJA90802	PLA2	98.52	37035000	3	2	4	15615	acidic phospholipase A2 [Azemiops feae]	K.VTGC(+57.02)DPKTDPYPYSR.E	Y	52.86	1754.79	15	13.7	585.939	3	11.69	412010	70	84	Carbamidomethylation	C4:Carbamidomethylation:1000.00	PEAKS DB
											K.TDPYPYSR.E	Y	47.97	997.451	8	13.1	499.733	2	11.4	36623000	77	84			PEAKS DB
		AJA90798	PLA2	79.78	7790400	2	1	3	15447	acidic phospholipase A2 [Azemiops feae]	K.TDSYPYSR.E	Y	47.36	987.43	8	11	494.721	2	10.58	7790400	77	84			PEAKS DB
		E3P6N6	Cystatin	63.73	130390000	1	1	2	15849	RecName: Full=Cystatin; Flags: Precursor	R.IVEAQSQVVAGAK.Y	Y	63.73	1298.72	13	12.2	650.366	2	11.02	130390000	67	79			PEAKS DB
	4.3 kDa	P0C7P6	CNP	53.62	3124100	1	1	1	21905	RecName: Full=Bradykinin-potentiating and C-type natriuretic peptides; AltName: Full=BPP-CNP; Contains: RecName: Full=Bradykinin-potentiating peptide Tg1; Short=BPP; Contains: RecName: Full=C-type natriuretic peptide; S...	K.GC(+57.02)FGLPLDR.I	Y	53.62	1033.5	9	-0.4	517.758	2	16.81	3124100	193	201	Carbamidomethylation	C2:Carbamidomethylation:1000.00	PEAKS DB
		XP_026549570	CNP	47.23	801050	1	1	1	9899	natriuretic peptide-like [Notechis scutatus]	K.SC(+57.02)FGLPLDR.I	Y	47.23	1063.51	9	0.7	532.764	2	16.05	801050	80	88	Carbamidomethylation	C2:Carbamidomethylation:1000.00	PEAKS DB
